# Supplementary material for: Automated assessment of right ventricular systolic function from coronary angiograms with video-based artificial intelligence algorithms: development, validation, comparison against humans, and prospective deployment
Source: Eur Heart J Digit Health. 2026 Apr 15;7(4):ztag059. doi: 10.1093/ehjdh/ztag059 (PMC13174274; doi:10.1093/ehjdh/ztag059)
Supplement: ztag059_Supplementary_Data [file ztag059_supplementary_data.zip]

Archive with 3 entries (3 files):
- DeepRV_Figure_9.mp4
- Supplemental Materials_DeepRV_EHJDH.docx
- ~$pplemental Materials_DeepRV_EHJDH.docx
